# Supplementary material for: Dataset on the effects of self-confidence, motivation and anxiety on Indonesian students’ willingness to communicate in face-to-face and digital settings
Source: Data Brief. 2020 May 27;31:105774. doi: 10.1016/j.dib.2020.105774 (PMC7286956; doi:10.1016/j.dib.2020.105774)
Supplement: Supplementary file 2 [file mmc2.xml]

<?xml version="1.0" encoding="utf-8" standalone="no"?>
<data>
  <datasets>
    <author>hmulyono@uhamka.ac.id;herrimulyono@gmail.com</author>
    <type>1</type>
    <dataset>
      <name>Dataset on the effect of self-confidence, motivation and anxiety on Indonesian students’ willingness to communicate in face-to-face and digital settings</name>
      <caption />
      <description>Dataset on the effect of self-confidence, motivation and anxiety on Indonesian students’ willingness to communicate in face-to-face and digital settings</description>
      <filetype>
        <name />
      </filetype>
      <filesize />
      <source>0</source>
      <sourcename>Original Data</sourcename>
      <access>
        <type>1</type>
        <name>Data available in data repository</name>
        <reponame>Mendeley Data</reponame>
        <PersistentId>10.17632/hccbrpzw7k.3</PersistentId>
        <deeplinkurl>https://data.mendeley.com/datasets/hccbrpzw7k/3</deeplinkurl>
      </access>
    </dataset>
  </datasets>
</data>
